# Supplementary material for: Organic Food in the Diet of Residents of the Visegrad Group (V4) Countries—Reasons for and Barriers to Its Purchasing
Source: Nutrients. 2021 Dec 2;13(12):4351. doi: 10.3390/nu13124351 (PMC8708884; doi:10.3390/nu13124351)
Supplement: Supplementary file 1 [file nutrients-13-04351-s001.zip]

Archive with 1 entries (1 files):
- nutrients-1418014-supplementary.pdf
